# Supplementary material for: Effects of Rich-Polyphenols Extract of Dendrobium loddigesii on Anti-Diabetic, Anti-Inflammatory, Anti-Oxidant, and Gut Microbiota Modulation in db/db Mice
Source: Molecules. 2018 Dec 7;23(12):3245. doi: 10.3390/molecules23123245 (PMC6320866; doi:10.3390/molecules23123245)
Supplement: Supplementary file 1 [file molecules-23-03245-s001.zip]

Archive with 6 entries (5 files):
- Supplementary Materials/
- Supplementary Materials/Figure S1.Principal components of polyphenols  from D. loddigesii.tif
- Supplementary Materials/Figure S2. Metabolic differences between DM and DMDJP100 groups.png
- Supplementary Materials/Table S1. Biological activities of rich-polyphenols extract of D. loddigesii.docx
- Supplementary Materials/Table S2 .OTU_stat_detail.xls
- Supplementary Materials/Table.S3 DM-DMDJP100.differentially_abundant(Family).xls
