# Supplementary material for: Effects of Rich-Polyphenols Extract of Dendrobium loddigesii on Anti-Diabetic, Anti-Inflammatory, Anti-Oxidant, and Gut Microbiota Modulation in db/db Mice
Source: Molecules. 2018 Dec 7;23(12):3245. doi: 10.3390/molecules23123245 (PMC6320866; doi:10.3390/molecules23123245)
Supplement: Supplementary file 1 [file molecules-23-03245-s001.zip › Supplementary Materials/Table S2 .OTU_stat_detail.xls]

Num samples: 46
Num total OTUs: 607
Num Singletons: 0
Num Non-singletons: 607
Num total sequences: 1383220
Sample all OTU summary:
Min: 284
Max: 410
Mean: 343
Standard deviation: 32
Sample detail:
Sample name	Tag number	OTU number
CN1.1B	30205	359
CN1.2B	29592	339
CN1.3B	28753	355
CN1.4B	28494	345
CN10.1B	30642	308
CN10.2B	30225	351
CN10.3B	30471	318
CN10.4B	29938	330
CN11.1B	30241	387
CN11.2B	29619	407
CN11.3B	28871	410
CN11.4B	29871	408
CN11.5B	29931	377
CN12.1B	29707	370
CN12.4B	30168	395
CN12.5B	30344	386
CN2.1B	30719	286
CN2.2B	28626	322
CN2.3B	31869	314
CN2.4B	28312	288
CN3.1B	30889	295
CN3.2B	30400	333
CN3.3B	29095	366
CN3.4B	30556	340
CN4.1B	29098	375
CN4.2B	29825	368
CN4.3B	30806	304
CN4.4B	29614	305
CN5.1B	30191	348
CN5.2B	29367	342
CN5.3B	30758	325
CN5.4B	31900	351
CN6.1B	30793	308
CN6.2B	30084	355
CN6.3B	32027	329
CN6.4B	30095	366
CN7.1B	30697	319
CN7.3B	29069	332
CN7.4B	29484	328
CN8.1B	33673	328
CN8.2B	29841	333
CN8.3B	27137	370
CN9.1B	30439	374
CN9.2B	29948	284
CN9.3B	30435	343
CN9.4B	30401	311
