# Supplementary material for: Effects of Rich-Polyphenols Extract of Dendrobium loddigesii on Anti-Diabetic, Anti-Inflammatory, Anti-Oxidant, and Gut Microbiota Modulation in db/db Mice
Source: Molecules. 2018 Dec 7;23(12):3245. doi: 10.3390/molecules23123245 (PMC6320866; doi:10.3390/molecules23123245)
Supplement: Supplementary file 1 [file molecules-23-03245-s001.zip › Supplementary Materials/Table.S3 DM-DMDJP100.differentially_abundant(Family).xls]

Family	mean(DM)	variance(DM)	std.err(DM)	mean(DMDJP100)	variance(DMDJP100)	std.err(DMDJP100)	p-vlaue	FDR
Aerococcaceae	0.047405	3.9e-05	0.02213	0.00328	0	0.002078	0.045	0.276967
Alcaligenaceae	0.037853	1.1e-05	0.011743	0.026419	4e-06	0.008013	0.527053	0.662380
Anaeroplasmataceae	0.318649	0.001764	0.148491	0.533157	0.002493	0.203852	0.500921	0.662380
Bacillaceae	0.004596	0	0.001678	0.014455	2e-06	0.006297	0.126316	0.333419
Bacteroidaceae	7.984059	0.286345	1.891909	10.33477	0.483188	2.837806	0.600816	0.713964
Bifidobacteriaceae	0.000436	0	0.000436	0.015763	1.1e-05	0.01381	0.291053	0.474309
Christensenellaceae	0.006263	0	0.001703	0.001624	0	0.001138	0.023711	0.260821
Clostridiaceae	0.042784	9e-06	0.010617	2.510844	0.366953	2.473032	0.379684	0.556870
Comamonadaceae	0.002078	0	0.001089	0	0	0	0.072284	0.289136
Coriobacteriaceae	0.009299	0	0.001835	0.006533	2e-06	0.005216	0.710605	0.762600
Deferribacteraceae	2.83639	0.207884	1.612003	1.242094	0.01249	0.456247	0.427474	0.606737
Dehalobacteriaceae	0.169444	0.000336	0.064848	0.095457	3.2e-05	0.023252	0.314789	0.477611
Desulfovibrionaceae	3.217783	0.053487	0.817672	2.731068	0.08499	1.190167	0.799763	0.837847
Enterobacteriaceae	3.331402	0.079271	0.99543	0.229603	0.001353	0.150139	0.004526	0.099572
Enterococcaceae	0.011553	2e-06	0.005437	0.0071	1e-06	0.004017	0.616605	0.713964
Erysipelotrichaceae	0.030528	4e-06	0.006824	0.083661	6.7e-05	0.033532	0.116079	0.333419
Eubacteriaceae	0.001248	0	0.00061	0.001602	0	0.001081	1	1.000000
F16	0.061968	2.9e-05	0.019015	0.033596	3e-06	0.006852	0.158553	0.333419
Gemellaceae	0.006814	0	0.001864	0.004055	1e-06	0.002955	0.536237	0.662380
Helicobacteraceae	2.13598	0.079929	0.999559	5.287349	0.10015	1.291963	0.050447	0.276967
Lachnospiraceae	7.174674	0.066915	0.914567	5.020495	0.075608	1.122558	0.136579	0.333419
Lactobacillaceae	1.178532	0.011201	0.374184	1.948538	0.049934	0.912265	0.541947	0.662380
Methylobacteriaceae	0.000828	0	0.000543	0.002549	0	0.001426	0.252036	0.442792
Mogibacteriaceae	0.05305	3.4e-05	0.020633	0.045855	1.8e-05	0.017224	0.836474	0.855927
Moraxellaceae	0.143702	0.000413	0.071866	0.008694	1e-06	0.004785	0.057842	0.276967
Mycoplasmataceae	0.014222	1.2e-05	0.012024	0.006767	3e-06	0.006767	0.685	0.753500
Odoribacteraceae	0.238927	0.00018	0.047381	0.543424	0.002302	0.195858	0.126658	0.333419
Paenibacillaceae	0.001217	0	0.000839	0	0	0	0.26165	0.442792
Paraprevotellaceae	5.793918	0.191169	1.545838	9.682364	0.28438	2.177079	0.143605	0.333419
Pasteurellaceae	0	0	0	0.002088	0	0.002088	0.036695	0.276967
Peptococcaceae	0.025025	5e-06	0.007808	0.009757	1e-06	0.002935	0.062947	0.276967
Porphyromonadaceae	0.779663	0.003372	0.205298	1.208673	0.00299	0.223243	0.155263	0.333419
Prevotellaceae	5.621301	0.211073	1.624318	16.882757	0.361573	2.454836	0.001342	0.059048
Pseudomonadaceae	0.004077	0	0.002465	0.009063	2e-06	0.005838	0.537474	0.662380
Rikenellaceae	6.888814	0.171832	1.46557	3.668853	0.027151	0.672688	0.044368	0.276967
Ruminococcaceae	6.376773	0.025632	0.566043	5.760533	0.056084	0.966816	0.680105	0.753500
S24-7	24.694627	0.550355	2.622867	15.938031	0.211815	1.878894	0.009526	0.139715
Sphingomonadaceae	0	0	0	0.001488	0	0.001488	0.083842	0.307421
Staphylococcaceae	0.064182	0.000129	0.040089	0.007328	2e-06	0.00616	0.159132	0.333419
Streptococcaceae	0.024988	5e-06	0.007801	0.072596	6.6e-05	0.03305	0.159026	0.333419
Unclassified	20.611261	0.90984	3.372388	15.190502	0.244272	2.017723	0.166895	0.333790
Veillonellaceae	0	0	0	0.001062	0	0.000672	0.191561	0.366465
Verrucomicrobiaceae	0.033989	7.5e-05	0.030711	0.826153	0.032484	0.735801	0.313974	0.477611
Weeksellaceae	0.019698	2.2e-05	0.016656	0	0	0	0.246579	0.442792
